# Supplementary material for: Immunological Effects and Viral Gene Expression Determine the Efficacy of Oncolytic Measles Vaccines Encoding IL-12 or IL-15 Agonists
Source: Viruses. 2019 Oct 3;11(10):914. doi: 10.3390/v11100914 (PMC6832518; doi:10.3390/v11100914)
Supplement: Supplementary file 1 [file viruses-11-00914-s001.zip]

Archive with 3 entries (3 files):
- Nanostring_Raw_Data.zip
- Supplementary Figures.docx
- Supplementary Table 1.docx
